# Supplementary material for: Acupuncture for dyspnea in advanced cancer: a randomized, placebo-controlled pilot trial [ISRCTN89462491]
Source: BMC Palliat Care. 2005 Aug 18;4:5. doi: 10.1186/1472-684X-4-5 (PMC1208905; doi:10.1186/1472-684X-4-5)
Supplement: Additional File 1 — This is an Excel file with raw data from the study. The first worksheet contains the data; the second, a list of variable descriptors. [file 1472-684X-4-5-S1.xls]

## Sheet: Data
randomization	group	sex_code	premean	postmean	chronicpre	chronicpost	lung	breathless_at_rest	age	completer	credibility	steroidbinary	diuretic	opiates	broncho	cohort
Sham	0	2	0	0		0	0	0	73	1	2.75	0	1	1	1	0
Verum	1	1	0.25	0			1	0	56	1	2	0	1	2	1	1
Sham	0	1	0.5	0			1	1	78	1	2.25	1	1	2	2	1
Sham	0	1	0.666667	0		2.08333	1	0	56	1	2.5	1	1	1	1	0
Verum	1	2	1	1		2.38462	1	1	37	1	1	0	1	1	1	0
Sham	0	2	1	0		0.642857	1	0	58	1	2.25	0	1	1	2	0
Verum	1	2	1.33333	2			0	0	59	1	2.25	1	1	1	1	1
Sham	0	2	1.33333	0			1	0	70	1	2.75	1	1	1	2	0
Sham	0	2	2	2.5		2.71429	0	0	63	1	2.25	0	1	1	1	0
Verum	1	1	2	1		2.25	1	0	63	1	2.25	0	1	1	2	0
Verum	1	2	2.25	3			1	1	52	1	1.5	1	1	2	2	1
Verum	1	2	2.33333	0.5		2.28571	1	0	67	1		0	1	1	1	0
Sham	0	2	2.5	2.5			1	0	66	1	2.75	0	1	1	1	1
Verum	1	2	3	3			0	0	68	1	2.5	0	2	1	2	0
Sham	0	1	3.25	1	2.66667	0.428571	1	1	44	1	2	1	1	1	1	1
Verum	1	1	3.33333	2.25		4.5	1	0	84	1	2	0	1	1	1	0
Sham	0	1	3.66667				1	1	78	0						0
Verum	1	2	3.75	2.25	8	4	1	1	52	1	2.25	1	1	2	2	1
Verum	1	1	4	3			1	1	58	1	2.75	1	2	2	2	1
Verum	1	1	4.25	4	5	5.42857	1	0	68	1	2.25	0	1	1	2	1
Sham	0	2	4.33333	2.75			0	1	46	1	1.75	0	1	2	1	0
Sham	0	2	4.33333	3.5		3.14286	1	0	68	1	1	1	1	1	1	0
Sham	0	1	4.5	1.33333			1	1	62	1	1.25	0	1	1	1	1
Verum	1	2	5	5		5	0	1	53	1	2.25	1	1	1	2	0
Verum	1	2	5	4.5			1	0	65	1	2.25	1	1	1	2	1
Verum	1	1	5.5	3.66667			1	1	57	1	3	1	1	1	1	1
Verum	1	2	5.66667	2.75		4.07143	1	0	86	1	2	0	1	1	1	0
Verum	1	2	6	5.25	5.5	4.71429	1	0	75	1	2	0	1	1	1	1
Verum	1	2	6.5	6			1	1	70	1	2.75	1	2	2	2	1
Verum	1	2	7.25	5.66667			0	1	44	1		1	1	1	2	1
Sham	0	2	7.33333	7.25		5.42857	1	1	76	1	2	1	1	1	2	0
Sham	0	1	7.75	7			1	1	62	1		1	1	2	2	1
Sham	0	1	8.25	6	8	6.85714	1	0	61	1	2.25	1	1	1	2	1
Verum	1	1	9.25	9	9.57143	9	1	1	76	1	3	0	1	1	1	1
Sham	0	2				2.57143	1	0	75	1	1	0	1	1	1	1
Sham	0	2			6.42857	5.42857	0	0	59	1	3	1	1	1	1	1
Verum	1	1			6.42857	7	1	0	85	1	2.25	0	1	1	1	1
Verum	1	1			8.85714	9	1	0	63	1	2.5	1	1	1	2	1
Verum	1	1			5.14286	6.5	1	0	70	1	2	0	1	1	1	1
Verum	1	2			5.28571	6.85714	1	0	60	1	2	0	1	1	1	1
Sham	0	2			7.42857	5.57143	1	0	85	1	2	0	1	1	1	1
Sham	0	2		2	6.14286	6.57143	1	0	78	1	2					1
Sham	0	1			5.85714	5.71429	1	0	82	1		0	1	1	1	1
Sham	0	2					1	0	68	0	1.75	1	1	1	2	1
Verum	1	2			5	4.14286	1	0	65	1	2	0	1	1	2	1
Verum	1	2			7	4	0	0	41	1	2.75	0	1	1	1	1
Sham	0	2			5.42857	5.57143	1	0	79	1		1	1	1	2	1

## Sheet: Variable descriptions
randomization	Treatment assignment
group	1 if acupuncture, 0 for placebo
sex_code	1 for male, 2 for female
premean	Mean dyspnea score, immediate pretreatment period
postmean	Mean dyspnea score, immediate posttreatment period
chronicpre	Mean dyspnea score, baseline dialy diary
chronicpost	Mean dyspnea score, posttreatment dialy diary
lung	1 if lung cancer, 0 if breast cancer
breathless_at_rest	1 if breatheless at rest, 0 otherwise
age
completer	1 if gave follow-up data
credibility	Credibility score
steroidbinary	Use of steroids (1 no 2 yes)
diuretic	Use of diuretics (1 no 2 yes)
opiates	Use of opiates (1 no 2 yes)
broncho	Use of bronchodilators (1 no 2 yes)
cohort	1 for first prescription, 2 for second prescription
